# Supplementary material for: Dietary Chlorogenic Acid Supplementation Alleviates Heat Stress-Induced Intestinal Oxidative Damage by Activating Nrf2 Signaling in Rabbits
Source: Antioxidants (Basel). 2025 Dec 19;15(1):2. doi: 10.3390/antiox15010002 (PMC12837396; doi:10.3390/antiox15010002)
Supplement: Supplementary file 1 [file antioxidants-15-00002-s001.zip]

Archive with 1 entries (1 files):
- antioxidants-3988524-supplementary.pdf
